# Supplementary material for: DREB Genes from Common Bean (Phaseolus vulgaris L.) Show Broad to Specific Abiotic Stress Responses and Distinct Levels of Nucleotide Diversity
Source: Int J Genomics. 2019 May 2;2019:9520642. doi: 10.1155/2019/9520642 (PMC6525893; doi:10.1155/2019/9520642)
Supplement: Supplementary 6 — Supplementary File S6: protein conserved motifs found within 54 putative DREB proteins from common bean. [file 9520642.f6.xlsx]

## Sheet: Plan1
Motif	Width	Best possible match	1	2	3	4	5	6	7	8	9	10	11	12	13	14	15
1	26	RIWLGTFPTPEMAARAYDVAAYCLKG	-	0.25	0.17	0.25	0.2	0.21	0.2	0.16	0.25	0.09	0.16	0.17	0.15	0.15	0.26
2	9	WGKWVCEIR	0.25	-	0.2	0.16	0.1	0.23	0.27	0.31	0.24	0.12	0.16	0.32	0.15	0.37	0.18
3	16	GGPENRHCVYRGVRQR	0.17	0.2	-	0.2	0.19	0.26	0.39	0.2	0.24	0.15	0.07	0.16	0.15	0.28	0.16
4	33	RSACLNFPDLAWRLPRPATCSPRDIQAAAAKAA	0.25	0.16	0.2	-	0.53	0.26	0.3	0.22	0.26	0.18	0.18	0.15	0.11	0.16	0.66
5	14	EDAILNFPNLLHNM	0.2	0.1	0.19	0.53	-	0.06	0.23	0.24	0.19	0.22	0.14	0.26	0.31	0.19	0.15
6	16	KKVPAKGWKKGCMRGK	0.21	0.23	0.26	0.26	0.06	-	0.35	0.39	0.24	0.15	0.1	0.09	0.13	0.24	0.23
7	5	EPRKK	0.2	0.27	0.39	0.3	0.23	0.35	-	0.33	0.22	0.27	0.26	0.35	0.18	0.3	0.18
8	28	DMSADSIRKKATQVGARVDALQTALHHH	0.16	0.31	0.2	0.22	0.24	0.39	0.33	-	0.37	0.23	0.17	0.16	0.14	0.25	0.47
9	20	FGEYKPLPSSVDAKLQAICQ	0.25	0.24	0.24	0.26	0.19	0.24	0.22	0.37	-	0.2	0.21	0.23	0.12	0.18	0.2
10	21	LNHLTPPQVHQIQAQIQIQKQ	0.09	0.12	0.15	0.18	0.22	0.15	0.27	0.23	0.2	-	0.16	0.22	0.12	0.19	0.4
11	22	EFVFVDPVDTWMYPPPWCDCIY	0.16	0.16	0.07	0.18	0.14	0.1	0.26	0.17	0.21	0.16	-	0.28	0.15	0.12	0.16
12	49	MMEPWYGLDDLQSPKYVDQMLSCAFFDIDSTQLLDDLYEESDIRLWSFC	0.17	0.32	0.16	0.15	0.26	0.09	0.35	0.16	0.23	0.22	0.28	-	0.21	0.16	0.32
13	21	YWEDDSDHFNLQKYPSYEIDW	0.15	0.15	0.15	0.11	0.31	0.13	0.18	0.14	0.12	0.12	0.15	0.21	-	0.18	0.19
14	24	HSKGDGSKSVADTLAKWKEYNAQL	0.15	0.37	0.28	0.16	0.19	0.24	0.3	0.25	0.18	0.19	0.12	0.16	0.18	-	0.3
15	15	MSPKEIQRVAAKFAN	0.26	0.18	0.16	0.66	0.15	0.23	0.18	0.47	0.2	0.4	0.16	0.32	0.19	0.3	-
