# Supplementary material for: DREB Genes from Common Bean (Phaseolus vulgaris L.) Show Broad to Specific Abiotic Stress Responses and Distinct Levels of Nucleotide Diversity
Source: Int J Genomics. 2019 May 2;2019:9520642. doi: 10.1155/2019/9520642 (PMC6525893; doi:10.1155/2019/9520642)
Supplement: Supplementary 8 — Supplementary File S8: Blast2Go annotation file. [file 9520642.f8.xlsx]

## Sheet: AF 4 Konzen et al.
SeqName	SeqDesc	GOTerms	Enzymes	KeggMaps
Phvul.010G054000	ethylene-responsive transcription factor erf034	nucleus	DNA binding	sequence-specific DNA binding transcription factor activity	transcription	DNA-templated	regulation of transcription	DNA-templated
Phvul.010G146600	dehydration-responsive element-binding protein 3-like	nucleus	DNA binding	sequence-specific DNA binding transcription factor activity	transcription	DNA-templated	regulation of transcription	DNA-templated
Phvul.003G223600	ethylene-responsive transcription factor erf027-like	nucleus	DNA binding	sequence-specific DNA binding transcription factor activity	transcription	DNA-templated	regulation of transcription	DNA-templated
Phvul.009G084400	ethylene-responsive transcription factor erf018	nucleus	DNA binding	sequence-specific DNA binding transcription factor activity	transcription	DNA-templated	regulation of transcription	DNA-templated
Phvul.009G225000	ethylene-responsive transcription factor erf017-like	nucleus	DNA binding	sequence-specific DNA binding transcription factor activity	transcription	DNA-templated	regulation of transcription	DNA-templated
Phvul.009G029600	ethylene-responsive transcription factor rap2-4	nucleus	DNA binding	sequence-specific DNA binding transcription factor activity	transcription	DNA-templated	regulation of transcription	DNA-templated
Phvul.009G109600	dehydration-responsive element-binding protein 3-like	nucleus	sequence-specific DNA binding transcription factor activity	sequence-specific DNA binding	transcription	DNA-templated	positive regulation of transcription	DNA-templated
Phvul.005G111200	dehydration-responsive element-binding protein 2a	nucleus	DNA binding	sequence-specific DNA binding transcription factor activity	transcription	DNA-templated	regulation of transcription	DNA-templated
Phvul.005G12630	c-repeat binding factor 3	nucleus	DNA binding	sequence-specific DNA binding transcription factor activity	transcription	DNA-templated	regulation of transcription	DNA-templated
Phvul.005G170600	dehydration-responsive element-binding protein 3-like	nucleus	DNA binding	sequence-specific DNA binding transcription factor activity	transcription	DNA-templated	regulation of transcription	DNA-templated
Phvul.005G126600	dehydration-responsive element-binding protein 1f-like	nucleus	DNA binding	sequence-specific DNA binding transcription factor activity	transcription	DNA-templated	regulation of transcription	DNA-templated
Phvul.011G091400	dehydration-responsive element-binding protein 1f-like	nucleus	DNA binding	sequence-specific DNA binding transcription factor activity	transcription	DNA-templated	regulation of transcription	DNA-templated
Phvul.008G172200	ethylene-responsive transcription factor rap2-4-like	nucleus	DNA binding	sequence-specific DNA binding transcription factor activity	transcription	DNA-templated	regulation of transcription	DNA-templated
Phvul.008G141000	ethylene-responsive transcription factor erf034	nucleus	DNA binding	sequence-specific DNA binding transcription factor activity	transcription	DNA-templated	regulation of transcription	DNA-templated
Phvul.008G220400	dehydration-responsive element-binding protein 2c	nucleus	DNA binding	sequence-specific DNA binding transcription factor activity	transcription	DNA-templated	regulation of transcription	DNA-templated
Phvul.008G092800	dehydration responsive element binding protein	nucleus	DNA binding	sequence-specific DNA binding transcription factor activity	transcription	DNA-templated	regulation of transcription	DNA-templated
Phvul.004G169800	dehydration-responsive element-binding protein 3-like	nucleus	DNA binding	sequence-specific DNA binding transcription factor activity	transcription	DNA-templated	regulation of transcription	DNA-templated
Phvul.007G222500	dehydration-responsive element-binding protein 1f-like	nucleus	DNA binding	sequence-specific DNA binding transcription factor activity	transcription	DNA-templated	regulation of transcription	DNA-templated
Phvul.007G255100	dehydration-responsive element-binding protein 2f-like	nucleus	DNA binding	sequence-specific DNA binding transcription factor activity	transcription	DNA-templated	regulation of transcription	DNA-templated	floral organ development
Phvul.007G135300	ethylene-responsive transcription factor erf062	nucleus	DNA binding	sequence-specific DNA binding transcription factor activity	transcription	DNA-templated	regulation of transcription	DNA-templated
Phvul.001G010400	dehydration-responsive element-binding protein 2d-like	nucleus	magnesium ion binding	DNA binding	sequence-specific DNA binding transcription factor activity	GTPase activity	GTP binding	transcription	DNA-templated
Phvul.002G310200	dehydration-responsive element-binding protein 3-like	nucleus	DNA binding	sequence-specific DNA binding transcription factor activity	transcription	DNA-templated	regulation of transcription	DNA-templated
Phvul.002G036000	ethylene-responsive transcription factor erf022-like	nucleus	DNA binding	sequence-specific DNA binding transcription factor activity	transcription	DNA-templated	regulation of transcription	DNA-templated
Phvul.002G035100	ethylene-responsive transcription factor erf020-like	nucleus	DNA binding	sequence-specific DNA binding transcription factor activity	transcription	DNA-templated	regulation of transcription	DNA-templated
Phvul.002G016700	dehydration responsive element-binding protein 1	nucleus	DNA binding	sequence-specific DNA binding transcription factor activity	transcription	DNA-templated	regulation of transcription	DNA-templated
Phvul.002G056800	dehydration-responsive element-binding protein 3	nucleus	DNA binding	sequence-specific DNA binding transcription factor activity	transcription	DNA-templated	regulation of transcription	DNA-templated
Phvul.002G154000	ethylene-responsive transcription factor erf026-like	nucleus	DNA binding	sequence-specific DNA binding transcription factor activity	transcription	DNA-templated	regulation of transcription	DNA-templated
Phvul.002G153900	c-repeat dehydration-responsive element-binding factor 4	nucleus	DNA binding	sequence-specific DNA binding transcription factor activity	transcription	DNA-templated	regulation of transcription	DNA-templated
Phvul.002G254500	ethylene-responsive transcription factor erf060-like	nucleus	DNA binding	sequence-specific DNA binding transcription factor activity	transcription	DNA-templated	regulation of transcription	DNA-templated
Phvul.010G114900	ethylene-responsive transcription factor erf023-like	nucleus	DNA binding	sequence-specific DNA binding transcription factor activity	transcription	DNA-templated	regulation of transcription	DNA-templated	response to chemical
Phvul.003G241700	ethylene-responsive transcription factor erf008-like	nucleus	DNA binding	sequence-specific DNA binding transcription factor activity	transcription	DNA-templated	regulation of transcription	DNA-templated
Phvul.003G212800	dehydration-responsive element-binding protein	nucleus	DNA binding	sequence-specific DNA binding transcription factor activity	transcription	DNA-templated	regulation of transcription	DNA-templated
Phvul.003G222600	ethylene-responsive transcription factor erf034-like	nucleus	DNA binding	sequence-specific DNA binding transcription factor activity	transcription	DNA-templated	regulation of transcription	DNA-templated
Phvul.003G212700	ethylene-responsive transcription factor erf026-like	nucleus	DNA binding	sequence-specific DNA binding transcription factor activity	transcription	DNA-templated	regulation of transcription	DNA-templated
Phvul.009G013200	dehydration-responsive element-binding protein 2d	nucleus	DNA binding	sequence-specific DNA binding transcription factor activity	transcription	DNA-templated	regulation of transcription	DNA-templated
Phvul.009G123300	ethylene-responsive transcription factor erf012-like	nucleus	DNA binding	sequence-specific DNA binding transcription factor activity	transcription	DNA-templated	regulation of transcription	DNA-templated
Phvul.005G105200	ethylene-responsive transcription factor erf053-like	nucleus	DNA binding	sequence-specific DNA binding transcription factor activity	transcription	DNA-templated	regulation of transcription	DNA-templated
Phvul.011G118600	ethylene-responsive transcription factor erf053-like	nucleus	DNA binding	sequence-specific DNA binding transcription factor activity	transcription	DNA-templated	regulation of transcription	DNA-templated
Phvul.011G107800	dehydration-responsive element-binding protein 2a	nucleus	DNA binding	sequence-specific DNA binding transcription factor activity	transcription	DNA-templated	regulation of transcription	DNA-templated
Phvul.008G098900	dehydration-responsive element binding protein 2	nucleus	DNA binding	sequence-specific DNA binding transcription factor activity	transcription	DNA-templated	regulation of transcription	DNA-templated
Phvul.008G165000	ethylene-responsive transcription factor erf012-like	nucleus	DNA binding	sequence-specific DNA binding transcription factor activity	transcription	DNA-templated	regulation of transcription	DNA-templated
Phvul.007G222600	ethylene-responsive transcription factor erf024-like	nucleus	DNA binding	sequence-specific DNA binding transcription factor activity	transcription	DNA-templated	regulation of transcription	DNA-templated	ethylene-activated signaling pathway
Phvul.007G066500	drought responsive element binding protein 1	nucleus	DNA binding	sequence-specific DNA binding transcription factor activity	transcription	DNA-templated	regulation of transcription	DNA-templated
Phvul.001G136100	dehydration-responsive element-binding protein 2f-like	nucleus	DNA binding	sequence-specific DNA binding transcription factor activity	transcription	DNA-templated	regulation of transcription	DNA-templated	response to stress
Phvul.001G073800	dehydration-responsive element-binding protein 3-like	nucleus	sequence-specific DNA binding transcription factor activity	sequence-specific DNA binding	transcription	DNA-templated	multidimensional cell growth	positive regulation of transcription	DNA-templated
Phvul.001G251200	ethylene-responsive transcription factor erf060-like	nucleus	DNA binding	sequence-specific DNA binding transcription factor activity	transcription	DNA-templated	regulation of transcription	DNA-templated
Phvul.001G023700	transcription factor dreb2 protein	nucleus	DNA binding	sequence-specific DNA binding transcription factor activity	transcription	DNA-templated	regulation of transcription	DNA-templated
Phvul.001G044500	ethylene-responsive transcription factor erf018	nucleus	DNA binding	sequence-specific DNA binding transcription factor activity	transcription	DNA-templated	regulation of transcription	DNA-templated
Phvul.001G187100	ethylene-responsive transcription factor erf024-like	nucleus	DNA binding	sequence-specific DNA binding transcription factor activity	transcription	DNA-templated	regulation of transcription	DNA-templated	ethylene-activated signaling pathway
Phvul.006G114100	ethylene-responsive transcription factor erf023-like	nucleus	DNA binding	sequence-specific DNA binding transcription factor activity	transcription	DNA-templated	regulation of transcription	DNA-templated	response to chemical
Phvul.002G035900	ethylene-responsive transcription factor erf021-like	nucleus	DNA binding	sequence-specific DNA binding transcription factor activity	transcription	DNA-templated	regulation of transcription	DNA-templated	ethylene-activated signaling pathway
Phvul.002G163700	ethylene-responsive transcription factor erf061-like	nucleus	DNA binding	sequence-specific DNA binding transcription factor activity	transcription	DNA-templated	regulation of transcription	DNA-templated	single-organism process
Phvul.008G222400	ethylene-responsive transcription factor abi4-like	nucleus	sequence-specific DNA binding transcription factor activity	sequence-specific DNA binding	transcription regulatory region DNA binding	starch catabolic process	transcription	DNA-templated	defense response
Phvul.004G122000	drought responsive element binding protein 1	nucleus	DNA binding	sequence-specific DNA binding transcription factor activity	transcription	DNA-templated	regulation of transcription	DNA-templated
Phvul.008G131500	integrase-type dna-binding superfamily protein isoform 1	nucleus	DNA binding	sequence-specific DNA binding transcription factor activity	transcription	DNA-templated	regulation of transcription	DNA-templated
Phvul.006G179800	pathogenesis-related genes transcriptional activator pti5-like	nucleus	DNA binding	sequence-specific DNA binding transcription factor activity	transcription	DNA-templated	regulation of transcription	DNA-templated
Phvul.003G292400	ethylene-responsive transcription factor erf109-like	nucleus	DNA binding	sequence-specific DNA binding transcription factor activity	transcription	DNA-templated	regulation of transcription	DNA-templated
Phvul.003G111800	ap2 erf and b3 domain-containing transcription repressor tem1-like	nucleus	DNA binding	sequence-specific DNA binding transcription factor activity	transcription	DNA-templated	regulation of transcription	DNA-templated	single-organism process
